# Supplementary material for: Peptidomic Analysis Reveals Temperature-Dependent Proteolysis in Rainbow Trout (Oncorhynchus mykiss) Meat During Sous-Vide Cooking
Source: Proteomes. 2024 Nov 27;12(4):36. doi: 10.3390/proteomes12040036 (PMC11679362; doi:10.3390/proteomes12040036)
Supplement: Supplementary file 1 [file proteomes-12-00036-s001.zip]

Archive with 1 entries (1 files):
- proteomes-3210552-supplementary.pdf
